# Supplementary material for: Effect of Solvothermal Temperature on Morphology and Supercapacitor Performance of Ni-MOF
Source: Molecules. 2022 Nov 25;27(23):8226. doi: 10.3390/molecules27238226 (PMC9740099; doi:10.3390/molecules27238226)
Supplement: Supplementary file 1 [file molecules-27-08226-s001.zip]

Archive with 1 entries (1 files):
- molecules-2028623-supplementary.pdf
